# Supplementary material for: Detection of Rift Valley Fever Virus in Aedes (Aedimorphus) durbanensis, South Africa
Source: Pathogens. 2022 Jan 21;11(2):125. doi: 10.3390/pathogens11020125 (PMC8879006; doi:10.3390/pathogens11020125)
Supplement: Supplementary file 1 [file pathogens-11-00125-s001.zip]

Archive with 3 entries (2 files):
- pathogens-1503534-supplementary/
- pathogens-1503534-supplementary/Table S1.pdf
- pathogens-1503534-supplementary/Table S2.pdf
